# Supplementary material for: Suicide Assessment and Management Team-Based Learning Module
Source: MedEdPORTAL. 2020 Aug 20;16:10952. doi: 10.15766/mep_2374-8265.10952 (PMC7449577; doi:10.15766/mep_2374-8265.10952)
Supplement: Supplementary file 1 — Student Handout.docxReadiness Assurance Test Template.docxAppeal Form.docxPowerPoint Presentation Template.pptxReadiness Assurance Test Response Rates.docxApplication Exercise Response Rates.docxApplication Exercise Explanations.docx [file mep_2374-8265.10952-s001.zip]

Archive with 8 entries (8 files):
- A. Student Handout.docx
- B. Readiness Assurance Test Template.docx
- C. Appeal Form.docx
- D. PowerPoint Presentation Template.pptx
- E. Readiness Assurance Test Response Rates.docx
- F. Application Exercise Response Rates.docx
- G. Application Exercise Explanations.docx
- _Educational_Summary_Report_10952.pdf
